# Supplementary material for: Study on the Physical, Thermal and Mechanical Properties of SEBS/PP (Styrene-Ethylene-Butylene-Styrene/Polypropylene) Blend as a Medical Fluid Bag
Source: Polymers (Basel). 2022 Aug 11;14(16):3267. doi: 10.3390/polym14163267 (PMC9416621; doi:10.3390/polym14163267)
Supplement: Supplementary file 1 [file polymers-14-03267-s001.zip]

Archive with 1 entries (1 files):
- polymers-1812702-supplementary.pdf
